# Supplementary material for: OsChz1 acts as a histone chaperone in modulating chromatin organization and genome function in rice
Source: Nat Commun. 2020 Nov 11;11:5717. doi: 10.1038/s41467-020-19586-z (PMC7658359; doi:10.1038/s41467-020-19586-z)
Supplement: Supplementary file 4 — Source Data [file 41467_2020_19586_MOESM4_ESM.xlsx]

## Sheet: Figure 1b
		Figure 1b. Quantitative RT-PCR analysis of OsChz1 expression
			Relative transcript
			Root	Seedling	Leaf sheath	Flag leaf	Panicle	Anther	Grain	Stem	Spikelet
		Rep1.	0.566124	0.86849	0.860736	1.38417	1.02354	0.697292	0.194865	1.10118	0.550065
		Rep2.	0.592568	0.941919	0.943763	1.64107	1.15125	0.820344	0.272575	1.24135	0.609605
		Rep3.	0.621867	0.952344	1.04864	1.48733	0.972336	0.997632	0.248975	1.20725	0.647864
		AVG.	0.59352	0.920918	0.951045	1.50419	1.04904	0.838423	0.238805	1.18326	0.602511
		S.D.	0.027884	0.0457017	0.094162	0.129275	0.0921406	0.150984	0.0398403	0.0730994	0.0492835

## Sheet: Figure 2a
	Figure 2a. GST pull-down assay showing interaction of OsChz1 with H2A-H2B and H2A.Z-H2B dimers.

## Sheet: Figure 2c
	Figure 2c. Co-immunoprecipitation (Co-IP) assay showing the interaction of OsChz1 with HTA702 (H2A) and HTA713 (H2A.Z) in rice protoplast.

## Sheet: Figure 2d
	Figure 2d. The interaction of various regions of OsChz1 with the H2A-H2B and H2A.Z-H2B heterodimers

## Sheet: Figure 2e
	Figure 2e. ITC curves of H2A-H2B and H2A.Z-H2B titrated by OsChz1-C

## Sheet: Figure 2f
	Figure 2f. Affinity shift assay showing detection of OsChz1 activity in nucleosome assemble

## Sheet: Figure 2g
	Figure 2g. Line chart showing intensity quantifications of nucleosome assembly
	Raw data									Relative data
		H2A-H2B				H2A.Z-H2B					H2A-H2B				H2A.Z-H2B
		Rep.1	Rep.2	Rep.3		Rep.1	Rep.2	Rep.3			Rep.1	Rep.2	Rep.3		Rep.1	Rep.2	Rep.3
	0.05 µM	126.021	45.364	294.213		246.163	75.899	43.071		0.05 µM	0.0231602	0.00835121	0.0476231		0.0469104	0.0158787	0.00797232
	0.1 µM	144.506	358.778	686.749		442.163	175.678	250.213		0.1 µM	0.0265574	0.0660487	0.111161		0.0842614	0.0367532	0.0463137
	0.2 µM	1053.16	2044.13	2052.3		1269.03	825.891	1048.7		0.2 µM	0.193551	0.376312	0.332198		0.241835	0.172783	0.194111
	0.3 µM	2691.77	3554	3326.28		3090.5	2343.62	2101.77		0.3 µM	0.494695	0.654269	0.538411		0.588945	0.490303	0.389032
	0.4 µM	3499.55	4679.78	4244.23		4146.93	3842.33	3583.67		0.4 µM	0.643148	0.861517	0.686995		0.790264	0.803844	0.663327
	0.5 µM	5441.28	5432.02	6177.95		5247.52	4779.94	5402.57		0.5 µM	1	1	1		1	1	1
		OsChz1-H2A-H2B				OsChz1-H2A.Z-H2B
		Rep.1	Rep.2	Rep.3		Rep.1	Rep.2	Rep.3
	0.05 µM	342.556	203.849	471.698		116.021	44.364	117.062		0.05 µM	0.0854596	0.0338385	0.0657817		0.0210404	0.0063437	0.020137
	0.1 µM	1114.36	932.284	854.184		748.527	649.849	947.991		0.1 µM	0.278005	0.154757	0.119122		0.135745	0.0929232	0.163073
	0.2 µM	2096.13	2654.83	4056.49		1988.18	2826.91	3051.86		0.2 µM	0.522936	0.440696	0.565707		0.360557	0.404226	0.524981
	0.3 µM	2906.5	4923.73	6853.27		4052.13	4804.15	4478.91		0.3 µM	0.725102	0.817329	0.955737		0.734854	0.686956	0.770463
	0.4 µM	3533.74	5518.76	7067.25		4754.26	5803.33	5139.15		0.4 µM	0.881584	0.916102	0.985578		0.862183	0.829829	0.884038
	0.5 µM	4008.4	6024.18	7170.66		5514.2	6993.4	5813.28		0.5 µM	1	1	1		1	1	1
	AVG.					S.D.
		H2A-H2B	H2A.Z-H2B				H2A-H2B	H2A.Z-H2B
	0.05 µM	0.0263782	0.0235871			0.05 µM	0.0198327	0.0205817
	0.1 µM	0.0679224	0.0557761			0.1 µM	0.0423331	0.0251279
	0.2 µM	0.300687	0.20291			0.2 µM	0.0953683	0.0353569
	0.3 µM	0.562458	0.489426			0.3 µM	0.0824602	0.0999594
	0.4 µM	0.730554	0.752478			0.4 µM	0.115517	0.0775056
	0.5 µM	1	1			0.5 µM	0	0
		OsChz1-H2A-H2B	OsChz1-H2A.Z-H2B				OsChz1-H2A-H2B	OsChz1-H2A.Z-H2B
	0.05 µM	0.0616933	0.0158404			0.05 µM	0.0260523	0.00823675
	0.1 µM	0.183961	0.130581			0.1 µM	0.0833704	0.0353591
	0.2 µM	0.50978	0.429921			0.2 µM	0.063535	0.0851707
	0.3 µM	0.832723	0.730757			0.3 µM	0.116086	0.0419039
	0.4 µM	0.927755	0.858683			0.4 µM	0.0529671	0.027273
	0.5 µM	1	1			0.5 µM	0	0

## Sheet: Figure 3d
	Figure 3d. ITC curves showing the impact of OsChz1-C mutations on binding with H2A-H2B.

## Sheet: Figure 4f-j
	Figure 4f-j. Quantitative analysis of agronomic traits
			agronomic trait
			1	2	3	4	5	6	7	8	9	10	11	12	13	14	15	16	17	18	19	20	AVG.	S.D.
	plant height	WT	92.5	96	93.5	97.6	95.5	92	96.2	98.7	92	98	94.7	97.5	99	96.8	97.5	100	94	101.8	98	96	96.365	2.66996
		oschz1-1	82.5	92	90.5	84	88.2	88.4	89.6	90.8	91.2	91	88.1	89	85.4	86.2	86.8	87.2	85.3	84.4	86.7	88.4	87.785	2.64182
		oschz1-2	83.2	86.5	88	87.9	85.5	86.2	88.2	83	87.5	89.4	86	84.5	87	83.5	90.2	86.4	85.6	84.2	87	88.2	86.4	2.01285
	panilce length	WT	22.3	24.4	24	22.1	24.1	22.7	22.9	23.8	21.9	24.2	23.2	23.5	24.8	22.2	21.9	24.6	21.3	22	22.5	22.8	23.06	1.04901
		oschz1-1	18.5	17.5	17.4	17.6	17.2	17.5	16.7	18.2	19.3	17.5	18	19.4	18.7	17.5	18.4	17.2	17.3	18.9	17.2	17.5	17.875	0.759415
		oschz1-2	19.3	18.4	20.8	20.7	18.5	17.9	20	18.6	19.6	18.6	17.4	18.5	18.6	17.4	17	19.2	17.5	18.9	16.8	18.4	18.605	1.11519
	tiller number	WT	11	11	12	10	11	12	13	13	14	14	11	10	14	12	11	11	13	13	12	12	12	1.25656
		oschz1-1	6	8	9	7	9	7	9	10	8	9	10	8	8	6	6	7	9	8	7	8	7.95	1.23438
		oschz1-2	7	10	10	9	8	8	6	6	8	7	7	8	8	9	7	7	7	8	7	7	7.7	1.12858
	grain number	WT	135	145	138	136	147	142	150	136	135	142	147	155	154	147	134	139	142	148	145	136	142.65	6.45857
		oschz1-1	113	98	102	112	114	109	113	108	109	97	110	102	106	119	112	114	110	107	121	117	109.65	6.40127
		oschz1-2	114	119	111	114	112	109	98	110	99	118	102	102	116	119	116	116	104	108	102	114	110.15	6.82314
	grain width	WT	0.326	0.323	0.319	0.327	0.318	0.333	0.335	0.329	0.322	0.324	0.326	0.324	0.337	0.332	0.329	0.32	0.328	0.326	0.325	0.317	0.326	0.00549641
		oschz1-1	0.379	0.384	0.388	0.374	0.382	0.369	0.374	0.396	0.381	0.375	0.398	0.388	0.381	0.383	0.383	0.379	0.399	0.375	0.394	0.397	0.38395	0.0089647
		oschz1-2	0.394	0.384	0.37	0.388	0.385	0.377	0.359	0.368	0.382	0.387	0.39	0.38	0.392	0.395	0.395	0.377	0.393	0.399	0.398	0.391	0.3852	0.0107243

## Sheet: Figure 5c
	Figure 5c. Heading date measurements of WT and the oschz1 plants.
			heading date
			1	2	3	4	5	6	7	8	9	10	11	12	13	14	15	16	17	18	19	20	AVG	SD
	LD conditions	WT	80	79	80	82	80	81	81	80	81	79	80	81	79	80	80	82	80	80	80	78	80.15	0.988087
		oschz1-1	88	86	85	90	85	84	85	86	87	87	86	86	88	86	84	86	85	87	87	86	86.2	1.43637
		oschz1-2	87	87	85	87	86	88	87	87	89	86	87	88	84	86	86	87	85	88	86	86	86.6	1.18766
	SD conditions	WT	73	73	74	74	74	74	75	75	75	75	76	76	76	76	76	76	76	77	77	78	75.3	1.34164
		oschz1-1	78	78	79	79	79	80	80	81	81	81	82	82	83	83	84	84	85	85	85	86	81.75	2.53138
		oschz1-2	78	79	79	79	79	80	81	81	81	81	81	82	83	83	84	84	84	85	85	87	81.8	2.48363

[truncated: 16 more sheets: Figure 5d, Figure 6a, Figure 6d, Figure 6f, Figure 6g, Figure 7b, Figure 7c, Figure 7d, Figure 7f, Fiure 8a, Supplementary Fig.4, Supplementary Fig. 7, Supplementary Fig. 8b, Supplementary Fig.9c-j, Supplementary Fig. 10a,c,e, Supplementary Fig. 12]
